# Supplementary material for: TMT-Based Quantitative Proteomic Profiling of Overwintering Lissorhoptrus oryzophilus
Source: Front Physiol. 2020 Jan 21;10:1623. doi: 10.3389/fphys.2019.01623 (PMC6985562; doi:10.3389/fphys.2019.01623)
Supplement: TABLE S1 — Detailed information of all identified proteins. [file Table_1.xlsx]

## Sheet: Table S1
Table S1 Detailed information of all identified proteins
Identified Proteins	NCBI acession No.	Molecular Weight	Fold change (overwinter/summer)
DNA-directed RNA polymerase II subunit RPB1	XP_019761732.1	30 kDa	6.36429
disintegrin and metalloproteinase domain-containing protein 10	XP_019768581.1	?	5.6962
uncharacterized protein LOC109538781 isoform X4	XP_019761729.1	26 kDa	4.69134
uncharacterized protein LOC109538932	XP_019761932.1	174 kDa	4.62675
peritrophin-1-like isoform X2	XP_019757077.1	26 kDa	3.89062
soma ferritin-like	XP_019762844.1	21 kDa	3.81055
bromodomain-containing protein DDB_G0280777-like isoform X1	XP_019761721.1	57 kDa	3.5801
actin cytoskeleton-regulatory complex protein PAN1	XP_019761731.1	34 kDa	3.5801
uncharacterized protein LOC109533612	XP_019754529.1	40 kDa	3.41054
thymosin beta isoform X10	XP_019765567.1	20 kDa	3.27161
tropomyosin-1, isoforms 9A/A/B isoform X7	XP_019758329.1	52 kDa	3.16017
1,5-anhydro-D-fructose reductase	XP_019771283.1	37 kDa	3.13834
protein Skeletor, isoforms B/C isoform X1	XP_019756540.1	85 kDa	3.05252
calsyntenin-1 isoform X1	XP_019769531.1	106 kDa	3.03143
chondroitin proteoglycan-2-like	XP_019772716.1	29 kDa	2.92817
ejaculatory bulb-specific protein 3-like	XP_019757982.1	20 kDa	2.8481
general odorant-binding protein 56d-like	XP_019758050.1	17 kDa	2.69447
reversion-inducing cysteine-rich protein with Kazal motifs	XP_019770374.1	?	2.51403
protein lethal(2)essential for life-like	XP_019759314.1	21 kDa	2.39496
protein lethal(2)essential for life-like	XP_019759081.1	20 kDa	2.25012
heat shock protein 70 A1-like	XP_019760659.1	71 kDa	2.18859
hrp65 protein-like isoform X2	XP_019765039.1	67 kDa	2.12874
failed axon connections isoform X1	XP_019759095.1	44 kDa	2.08493
tropomyosin-1	XP_019758341.1	32 kDa	2.05623
charged multivesicular body protein 4b-like	XP_019771055.1	25 kDa	2.01391
outer dense fiber protein 3 isoform X1	XP_019757888.1	44 kDa	2
protein yellow	XP_019770500.1	45 kDa	2
skin secretory protein xP2-like isoform X1	XP_019755366.1	41 kDa	1.97247
protein enabled isoform X1	XP_019770780.1	59 kDa	1.94531
juvenile hormone epoxide hydrolase 1-like	XP_019766997.1	52 kDa	1.90528
beta-amyloid-like protein	XP_019754212.1	87 kDa	1.89212
synaptic vesicle membrane protein VAT-1 homolog-like	XP_019767072.1	51 kDa	1.86607
uncharacterized protein LOC109543590	XP_019768942.1	155 kDa	1.85318
protein lethal(2)essential for life isoform X1	XP_019771215.1	25 kDa	1.85318
BSD domain-containing protein 1-A-like isoform X1	XP_019772009.1	38 kDa	1.85318
uncharacterized protein LOC109533262 isoform X2	XP_019754104.1	388 kDa	1.84038
transforming growth factor-beta-induced protein ig-h3	XP_019768996.1	93 kDa	1.81504
glucose dehydrogenase [FAD, quinone]	XP_019768132.1	49 kDa	1.8025
uncharacterized protein LOC109539977	XP_019763626.1	25 kDa	1.8025
uncharacterized protein LOC109538646 isoform X1	XP_019761553.1	32 kDa	1.8025
chitinase-like protein Idgf4, partial	XP_019759450.1	45 kDa	1.79005
uncharacterized protein LOC109544768	XP_019770659.1	35 kDa	1.77769
troponin C-like	XP_019758650.1	17 kDa	1.76541
neurotactin	XP_019760151.1	85 kDa	1.75321
transcription elongation factor S-II	XP_019759575.1	34 kDa	1.75321
uncharacterized protein LOC109542093	XP_019766710.1	71 kDa	1.72907
uncharacterized protein LOC109544111 isoform X1	XP_019769710.1	25 kDa	1.72907
src substrate cortactin	XP_019762425.1	62 kDa	1.71713
CREB-regulated transcription coactivator 1-like isoform X4	XP_019772090.1	54 kDa	1.71713
cysteine and histidine-rich protein 1 isoform X1	XP_019758092.1	47 kDa	1.71713
neurexin-4 isoform X1	XP_019763354.1	143 kDa	1.70527
L-lactate dehydrogenase-like isoform X1	XP_019770851.1	36 kDa	1.70527
uncharacterized protein LOC109533063	XP_019753816.1	52 kDa	1.69349
sex-lethal homolog isoform X1	XP_019768001.1	32 kDa	1.67018
uncharacterized protein LOC109539897	XP_019763527.1	52 kDa	1.64718
NSFL1 cofactor p47	XP_019758102.1	39 kDa	1.6358
neutral alpha-glucosidase C-like	XP_019758794.1	62 kDa	1.6358
serine-arginine protein 55-like isoform X1	XP_019763283.1	36 kDa	1.61328
ITG-like peptide isoform X1	XP_019771238.1	24 kDa	1.61328
LIM and SH3 domain protein Lasp	XP_019767544.1	33 kDa	1.61328
vacuolar protein sorting-associated protein VTA1 homolog	XP_019759846.1	39 kDa	1.61328
splicing factor 3A subunit 2	XP_019773669.1	31 kDa	1.60214
ubiquitin-conjugating enzyme E2 L3	XP_019769628.1	18 kDa	1.60214
troponin C-like isoform X1	XP_019763879.1	26 kDa	1.59107
beta-glucuronidase	XP_019770434.1	74 kDa	1.59107
uncharacterized protein LOC109537802 isoform X1	XP_019760250.1	251 kDa	1.58008
arrestin homolog	XP_019768959.1	44 kDa	1.58008
uncharacterized protein LOC109539835 isoform X1	XP_019763432.1	36 kDa	1.56917
serine-arginine protein 55-like	XP_019770955.1	28 kDa	1.56917
heat shock protein beta-1	XP_019768299.1	22 kDa	1.55833
uncharacterized protein LOC109537597	XP_019759961.1	127 kDa	1.54756
BAG domain-containing protein Samui isoform X2	XP_019773075.1	74 kDa	1.54756
phosphorylated CTD-interacting factor 1 isoform X2	XP_019764323.1	77 kDa	1.54756
glutathione S-transferase 1-like	XP_019755131.1	24 kDa	1.54756
afadin-like	XP_019764167.1	215 kDa	1.53688
ethanolamine-phosphate cytidylyltransferase isoform X1	XP_019768509.1	43 kDa	1.53688
small nuclear ribonucleoprotein-associated protein B	XP_019756046.1	22 kDa	1.53688
stress-induced-phosphoprotein 1	XP_019768790.1	61 kDa	1.53688
uncharacterized protein LOC109542038	XP_019766623.1	788 kDa	1.51572
trichohyalin	XP_019758175.1	253 kDa	1.49485
zinc finger Ran-binding domain-containing protein 2	XP_019766664.1	23 kDa	1.49485
uncharacterized protein LOC109534142	XP_019755276.1	35 kDa	1.48452
rho GDP-dissociation inhibitor 2	XP_019754169.1	23 kDa	1.48452
splicing factor 3B subunit 6-like protein	XP_019767217.1	14 kDa	1.48452
far upstream element-binding protein 3 isoform X1	XP_019758861.1	71 kDa	1.47427
glucosamine-6-phosphate isomerase-like	XP_019754974.1	32 kDa	1.47427
actin-related protein 2/3 complex subunit 1A	XP_019769914.1	42 kDa	1.47427
retinal dehydrogenase 1	XP_019761101.1	53 kDa	1.47427
ubiquitin-40S ribosomal protein S27a-like, partial	XP_019773815.1	19 kDa	1.46409
ubiquitin-conjugating enzyme E2 N	XP_019764978.1	17 kDa	1.46409
nucleoplasmin-like protein isoform X1	XP_019762248.1	21 kDa	1.46409
U1 small nuclear ribonucleoprotein A	XP_019763577.1	24 kDa	1.46409
high mobility group protein DSP1-like isoform X2	XP_019754706.1	48 kDa	1.45397
14-3-3 protein zeta isoform X3	XP_019760419.1	28 kDa	1.45397
AMP deaminase 2	XP_019758156.1	88 kDa	1.44393
nucleobindin-2	XP_019762795.1	64 kDa	1.44393
protein NDRG3-like isoform X3	XP_019757786.1	41 kDa	1.44393
peroxiredoxin-5, mitochondrial-like	XP_019756721.1	17 kDa	1.44393
TOM1-like protein 2 isoform X1	XP_019766995.1	51 kDa	1.44393
uridine phosphorylase 1 isoform X2	XP_019763268.1	38 kDa	1.44393
ras-related C3 botulinum toxin substrate 1	XP_019760797.1	22 kDa	1.44393
transmembrane protease serine 9-like	XP_019770927.1	84 kDa	1.44393
larval cuticle protein A2B-like, partial	XP_019756286.1	16 kDa	1.44393
fructose-bisphosphate aldolase	XP_019769162.1	40 kDa	1.43396
dnaJ homolog subfamily A member 4-like	XP_019754060.1	45 kDa	1.43396
protein couch potato	XP_019766008.1	20 kDa	1.43396
ADP-ribosylation factor-like protein 8	XP_019771695.1	21 kDa	1.42405
uncharacterized protein LOC109534834, partial	XP_019756172.1	34 kDa	1.42405
enhancer of rudimentary homolog	XP_019759265.1	12 kDa	1.42405
protein 4.1 homolog isoform X1	XP_019767471.1	288 kDa	1.41421
gelsolin	XP_019755459.1	58 kDa	1.41421
heat shock protein 68-like	XP_019771592.1	69 kDa	1.41421
microtubule-associated protein RP/EB family member 1 isoform X1	XP_019769780.1	34 kDa	1.41421
lamin Dm0-like isoform X1	XP_019763753.1	68 kDa	1.40444
sorting nexin-12	XP_019755337.1	19 kDa	1.40444
CAP-Gly domain-containing linker protein 1 isoform X5	XP_019762205.1	170 kDa	1.39474
muscle-specific protein 20-like	XP_019755207.1	20 kDa	1.39474
probable uridine-cytidine kinase isoform X1	XP_019768262.1	31 kDa	1.39474
multiple inositol polyphosphate phosphatase 1	XP_019773092.1	58 kDa	1.39474
eukaryotic translation initiation factor 4B	XP_019754325.1	61 kDa	1.38511
endophilin-A isoform X3	XP_019760399.1	51 kDa	1.37554
dnaJ protein homolog 1	XP_019765112.1	39 kDa	1.37554
myosin light chain alkali-like	XP_019769487.1	17 kDa	1.37554
sorting nexin lst-4 isoform X1	XP_019756990.1	64 kDa	1.37554
protein mago nashi	XP_019764723.1	17 kDa	1.37554
muscle-specific protein 20-like	XP_019772402.1	20 kDa	1.36604
upstream activation factor subunit spp27	XP_019771732.1	29 kDa	1.36604
60S ribosomal protein L23a isoform X1	XP_019763093.1	31 kDa	1.36604
charged multivesicular body protein 2b-B	XP_019760265.1	24 kDa	1.36604
tRNA selenocysteine 1-associated protein 1	XP_019767545.1	33 kDa	1.36604
protein alan shepard isoform X4	XP_019770237.1	62 kDa	1.36604
carbonyl reductase [NADPH] 1-like	XP_019755279.1	31 kDa	1.36604
venom protease-like	XP_019758177.1	40 kDa	1.36604
pyruvate carboxylase, mitochondrial	XP_019753787.1	131 kDa	1.3566
synaptosomal-associated protein 25 isoform X4	XP_019769284.1	23 kDa	1.3566
uncharacterized protein LOC109534151	XP_019755286.1	44 kDa	1.3566
pyruvate dehydrogenase E1 component subunit beta, mitochondrial	XP_019769387.1	39 kDa	1.34723
AP-3 complex subunit beta-2	XP_019759341.1	?	1.34723
antichymotrypsin-2-like isoform X15	XP_019761422.1	46 kDa	1.34723
voltage-dependent calcium channel subunit alpha-2/delta-3	XP_019765490.1	138 kDa	1.34723
serine/threonine-protein kinase PAK 1 isoform X2	XP_019759507.1	53 kDa	1.34723
moesin/ezrin/radixin homolog 1 isoform X2	XP_019766107.1	68 kDa	1.33793
septin-7	XP_019767034.1	70 kDa	1.33793
alpha,alpha-trehalose-phosphate synthase [UDP-forming]	XP_019761749.1	94 kDa	1.33793
xanthine dehydrogenase-like	XP_019759001.1	142 kDa	1.33793
insulin-like growth factor 2 mRNA-binding protein 1 isoform X1	XP_019759932.1	67 kDa	1.33793
neurochondrin homolog	XP_019758825.1	82 kDa	1.33793
epsin-2 isoform X2	XP_019758970.1	60 kDa	1.33793
annexin B9 isoform X2	XP_019756869.1	36 kDa	1.32869
tropomodulin-1 isoform X3	XP_019760778.1	46 kDa	1.32869
epidermal growth factor receptor kinase substrate 8-like protein 2 isoform X1	XP_019753522.1	87 kDa	1.32869
peroxidase-like	XP_019762504.1	80 kDa	1.32869
chromatin complexes subunit BAP18 isoform X2	XP_019759527.1	16 kDa	1.32869
protein translation factor SUI1 homolog	XP_019767007.1	12 kDa	1.32869
RNA-binding protein lark	XP_019770422.1	40 kDa	1.31951
neural-cadherin-like, partial	XP_019755872.1	182 kDa	1.31951
filamin-C	XP_019759447.1	222 kDa	1.31951
long-chain-fatty-acid--CoA ligase 5	XP_019758618.1	82 kDa	1.31951
adenylyl cyclase-associated protein 1-like	XP_019761844.1	46 kDa	1.31951
annexin B9-like isoform X1	XP_019763923.1	55 kDa	1.31951
putative RNA-binding protein 15	XP_019758129.1	82 kDa	1.31039
neuroglian isoform X1	XP_019760465.1	140 kDa	1.31039
uncharacterized protein LOC109541395	XP_019765815.1	28 kDa	1.31039
protein draper-like, partial	XP_019754542.1	97 kDa	1.31039
limbic system-associated membrane protein-like	XP_019758671.1	60 kDa	1.31039
myophilin isoform X2	XP_019762650.1	21 kDa	1.31039
adenylate kinase isoenzyme 1 isoform X1	XP_019763510.1	24 kDa	1.31039
peptidyl-alpha-hydroxyglycine alpha-amidating lyase 2-like isoform X1	XP_019764508.1	42 kDa	1.31039
glutathione S-transferase-like isoform X2	XP_019768506.1	25 kDa	1.31039
muscle-specific protein 20-like	XP_019755208.1	19 kDa	1.30134
small nuclear ribonucleoprotein Sm D3	XP_019763691.1	15 kDa	1.30134
vacuolar protein sorting-associated protein 13C isoform X1	XP_019761204.1	362 kDa	1.29235
troponin I	XP_019756986.1	25 kDa	1.29235
pleckstrin homology domain-containing family F member 2 isoform X1	XP_019753288.1	32 kDa	1.29235
protein enhancer of sevenless 2B	XP_019760879.1	25 kDa	1.29235
homer protein homolog 2 isoform X2	XP_019772001.1	44 kDa	1.29235
heterogeneous nuclear ribonucleoprotein Q-like	XP_019768279.1	74 kDa	1.28343
very low-density lipoprotein receptor-like isoform X1	XP_019760439.1	100 kDa	1.28343
TAR DNA-binding protein 43-like	XP_019760000.1	41 kDa	1.28343
dynein light chain 1, cytoplasmic isoform X1	XP_019769204.1	15 kDa	1.28343
myosin regulatory light chain 2	XP_019771871.1	22 kDa	1.27456
splicing factor 1	XP_019768172.1	67 kDa	1.27456
RNA-binding protein Nova-1 isoform X1	XP_019758065.1	57 kDa	1.27456
probable NADH dehydrogenase [ubiquinone] flavoprotein 2, mitochondrial isoform X1	XP_019761845.1	28 kDa	1.27456
zinc finger protein castor homolog 1 isoform X1	XP_019769601.1	187 kDa	1.26576
heat shock 70 kDa protein cognate 2-like	XP_019772712.1	69 kDa	1.26576
uncharacterized protein LOC109540861 isoform X1	XP_019764910.1	142 kDa	1.26576
probable trehalose-phosphate phosphatase 4	XP_019761750.1	30 kDa	1.26576
F-actin-capping protein subunit beta	XP_019770525.1	32 kDa	1.26576
uncharacterized protein LOC109540161 isoform X1	XP_019763947.1	79 kDa	1.26576
brahma-associated protein of 60 kDa isoform X2	XP_019762902.1	57 kDa	1.26576
neurogenic locus notch homolog protein 1-like	XP_019766675.1	250 kDa	1.25701
calmodulin	XP_019773734.1	17 kDa	1.25701
guanine nucleotide-binding protein subunit beta-5	XP_019768866.1	45 kDa	1.25701
ELAV-like protein 3 isoform X9	XP_019765248.1	37 kDa	1.25701
adenylyl cyclase-associated protein 2-like	XP_019765322.1	46 kDa	1.25701
annexin B9-like	XP_019763902.1	35 kDa	1.25701
myosin-2 essential light chain-like isoform X2	XP_019771254.1	17 kDa	1.25701
DNA-directed RNA polymerases I, II, and III subunit RPABC1	XP_019756173.1	25 kDa	1.25701
troponin T, skeletal muscle-like isoform X1	XP_019772595.1	47 kDa	1.24833
vinculin isoform X1	XP_019759234.1	113 kDa	1.24833
14-3-3 protein epsilon	XP_019757012.1	29 kDa	1.24833
ero1-like protein	XP_019770446.1	53 kDa	1.24833
V-type proton ATPase subunit E	XP_019762642.1	26 kDa	1.24833
pre-mRNA-splicing factor RBM22-like isoform X2	XP_019756824.1	48 kDa	1.24833
sterile alpha and TIR motif-containing protein 1, partial	XP_019766829.1	57 kDa	1.24833
putative peptidyl-prolyl cis-trans isomerase dodo	XP_019762816.1	18 kDa	1.24833
RNA-binding protein Musashi homolog Rbp6-like	XP_019766456.1	19 kDa	1.24833
delta-like protein 4 isoform X1	XP_019754031.1	56 kDa	1.23971
uncharacterized protein LOC109540147	XP_019763927.1	65 kDa	1.23971
HBS1-like protein	XP_019755573.1	74 kDa	1.23971
chloride intracellular channel exc-4	XP_019758458.1	30 kDa	1.23971
4-coumarate--CoA ligase-like	XP_019762097.1	66 kDa	1.23971
ubiquitin-conjugating enzyme E2 G1	XP_019772971.1	19 kDa	1.23971
myosin regulatory light chain sqh	XP_019766933.1	20 kDa	1.23971
DNA-directed RNA polymerase II subunit RPB1	XP_019764459.1	209 kDa	1.23114
protein kinase C and casein kinase substrate in neurons protein 1 isoform X2	XP_019754356.1	57 kDa	1.23114
serine/arginine-rich splicing factor 7-like	XP_019756555.1	23 kDa	1.23114
small glutamine-rich tetratricopeptide repeat-containing protein beta-like	XP_019753492.1	35 kDa	1.23114
sorting nexin-2	XP_019764395.1	54 kDa	1.23114
histone H2A.V	XP_019772234.1	14 kDa	1.23114
eukaryotic translation initiation factor 4E-binding protein Mextli isoform X1	XP_019763411.1	56 kDa	1.23114
protein lin-7 homolog C	XP_019755557.1	22 kDa	1.23114
liprin-alpha-1-like, partial	XP_019769201.1	122 kDa	1.22264
neuroendocrine convertase 2	XP_019756487.1	70 kDa	1.22264
PDZ and LIM domain protein 3 isoform X1	XP_019759600.1	39 kDa	1.22264
coiled-coil domain-containing protein 6	XP_019756003.1	50 kDa	1.22264
uncharacterized protein LOC109544838	XP_019770765.1	79 kDa	1.22264
endophilin-B1 isoform X1	XP_019759564.1	38 kDa	1.22264
thyroid receptor-interacting protein 6-like isoform X1	XP_019763806.1	60 kDa	1.22264
histone H3.3	XP_019760311.1	15 kDa	1.22264
dr1-associated corepressor	XP_019757817.1	28 kDa	1.22264
14-3-3 protein zeta isoform X1	XP_019760416.1	33 kDa	1.21419
coiled-coil domain-containing protein AGAP005037-like	XP_019755371.1	105 kDa	1.21419
splicing factor 3A subunit 1 isoform X1	XP_019758312.1	85 kDa	1.21419
cyclin-dependent kinase 10	XP_019770725.1	45 kDa	1.21419
cleavage and polyadenylation specificity factor subunit 5 isoform X1	XP_019766963.1	28 kDa	1.21419
sulfatase-modifying factor 1	XP_019759678.1	38 kDa	1.21419
ubiquitin-like modifier-activating enzyme 5	XP_019760413.1	43 kDa	1.21419
ragulator complex protein LAMTOR2 homolog	XP_019758987.1	14 kDa	1.21419
uncharacterized protein LOC109542038	XP_019766623.1	?	1.20581
uncharacterized protein LOC109546363 isoform X3	XP_019772846.1	204 kDa	1.20581
protein FAM91A1	XP_019760177.1	102 kDa	1.20581
cAMP-dependent protein kinase type I regulatory subunit isoform X1	XP_019757445.1	42 kDa	1.20581
uncharacterized protein LOC109545326	XP_019771510.1	225 kDa	1.20581
uncharacterized protein LOC109545482	XP_019771778.1	51 kDa	1.20581
uncharacterized protein LOC109541765 isoform X1	XP_019766280.1	108 kDa	1.20581
RAC serine/threonine-protein kinase	XP_019773783.1	58 kDa	1.20581
charged multivesicular body protein 5	XP_019762479.1	25 kDa	1.20581
GTP:AMP phosphotransferase AK3, mitochondrial	XP_019760395.1	25 kDa	1.20581
serine/arginine repetitive matrix protein 1-like isoform X1	XP_019758896.1	123 kDa	1.19748
uncharacterized protein LOC109542192	XP_019766871.1	157 kDa	1.19748
heterogeneous nuclear ribonucleoprotein L isoform X1	XP_019762801.1	54 kDa	1.19748
supervillin-like	XP_019766918.1	122 kDa	1.18921
protein phosphatase 1 regulatory subunit 12B isoform X5	XP_019767016.1	94 kDa	1.18921
lethal(2) giant larvae protein homolog 1 isoform X1	XP_019760944.1	125 kDa	1.18921
bromodomain-containing protein 3-like isoform X7	XP_019763157.1	148 kDa	1.18921
fasciclin-2	XP_019768189.1	96 kDa	1.18921
DNA ligase 1-like	XP_019769128.1	84 kDa	1.18921
mediator of RNA polymerase II transcription subunit 25-like	XP_019761264.1	96 kDa	1.18921
ubiquilin-2 isoform X1	XP_019765374.1	63 kDa	1.18921
cleavage stimulation factor subunit 2 tau variant	XP_019756730.1	45 kDa	1.18099
uncharacterized protein LOC109538102	XP_019760731.1	28 kDa	1.18099
sorting nexin-6 isoform X1	XP_019765813.1	46 kDa	1.18099
protein deglycase DJ-1 isoform X1	XP_019769625.1	24 kDa	1.18099
titin-like, partial	XP_019766619.1	?	1.17283
actin-binding LIM protein 1	XP_019772679.1	91 kDa	1.17283
beta-arrestin-1 isoform X1	XP_019754812.1	53 kDa	1.17283
phosphoglycerate mutase 2	XP_019760531.1	28 kDa	1.17283
vacuolar protein sorting-associated protein 4A	XP_019768457.1	49 kDa	1.17283
phosphatidylinositol 5-phosphate 4-kinase type-2 alpha	XP_019755142.1	50 kDa	1.17283
uncharacterized protein LOC109544171	XP_019769791.1	30 kDa	1.17283
dynein light chain roadblock-type 2	XP_019768993.1	11 kDa	1.17283
uncharacterized protein LOC109545252	XP_019771382.1	19 kDa	1.17283
uncharacterized protein LOC109545561	XP_019771889.1	47 kDa	1.17283
ankyrin-3-like	XP_019757748.1	22 kDa	1.17283
integrin alpha-PS2-like isoform X1	XP_019762988.1	184 kDa	1.16473
uncharacterized protein CG45076-like isoform X4	XP_019767047.1	88 kDa	1.16473
intersectin-1 isoform X1	XP_019770692.1	186 kDa	1.16473
LETM1 and EF-hand domain-containing protein anon-60Da, mitochondrial	XP_019762490.1	91 kDa	1.16473
peroxidase, partial	XP_019761302.1	84 kDa	1.16473
integrin-linked protein kinase	XP_019770853.1	51 kDa	1.16473
protein krasavietz	XP_019771188.1	49 kDa	1.16473
myc box-dependent-interacting protein 1, partial	XP_019757085.1	38 kDa	1.16473
cofilin/actin-depolymerizing factor homolog	XP_019760098.1	17 kDa	1.15669
proteasome subunit alpha type-1	XP_019762823.1	31 kDa	1.15669
cytoplasmic FMR1-interacting protein	XP_019765037.1	150 kDa	1.15669
UMP-CMP kinase	XP_019758483.1	24 kDa	1.15669
serine protease 42-like isoform X1	XP_019756789.1	49 kDa	1.15669
inositol monophosphatase 1	XP_019760061.1	30 kDa	1.15669
ankyrin-3-like isoform X1	XP_019757742.1	240 kDa	1.1487
laminin subunit beta-1 isoform X2	XP_019760525.1	199 kDa	1.1487
protein hu-li tai shao-like	XP_019761853.1	82 kDa	1.1487
kinesin light chain-like isoform X4	XP_019762537.1	62 kDa	1.1487
band 7 protein AGAP004871-like isoform X3	XP_019770805.1	33 kDa	1.1487
eukaryotic translation initiation factor 2 subunit 2 isoform X1	XP_019759216.1	37 kDa	1.1487
adenylate kinase	XP_019760549.1	27 kDa	1.1487
selenium-binding protein 1	XP_019771862.1	53 kDa	1.1487
cytoplasmic protein NCK1 isoform X1	XP_019767175.1	47 kDa	1.1487
serine-threonine kinase receptor-associated protein	XP_019770324.1	36 kDa	1.1487
phospholipid scramblase 2 isoform X1	XP_019765196.1	35 kDa	1.1487
uncharacterized protein LOC109542836	XP_019767814.1	448 kDa	1.14076
uncharacterized protein LOC109537027	XP_019759102.1	344 kDa	1.14076
EH domain-binding protein 1 isoform X1	XP_019772860.1	112 kDa	1.14076
polyadenylate-binding protein 2 isoform X1	XP_019764397.1	26 kDa	1.14076
plasminogen activator inhibitor 1 RNA-binding protein-like isoform X2	XP_019760533.1	50 kDa	1.14076
rab11 family-interacting protein 4B isoform X3	XP_019766988.1	?	1.14076
serine/arginine-rich splicing factor 2	XP_019770197.1	20 kDa	1.14076
5'-AMP-activated protein kinase subunit beta-1-like isoform X6	XP_019757597.1	30 kDa	1.14076
F-actin-capping protein subunit alpha	XP_019756461.1	33 kDa	1.14076
guanine nucleotide-binding protein G(s) subunit alpha isoform X1	XP_019769994.1	45 kDa	1.14076
filamin-A-like	XP_019759599.1	42 kDa	1.14076
splicing factor U2af 38 kDa subunit	XP_019763253.1	28 kDa	1.14076
unc-112-related protein-like	XP_019772525.1	82 kDa	1.13288
tyrosine-protein phosphatase non-receptor type 23	XP_019759734.1	187 kDa	1.13288
metal transporter CNNM4	XP_019764035.1	107 kDa	1.13288
atlastin	XP_019758144.1	63 kDa	1.13288
insulin-like growth factor-binding protein complex acid labile subunit	XP_019773534.1	82 kDa	1.13288
sideroflexin-2	XP_019767540.1	36 kDa	1.13288
actin-related protein 2/3 complex subunit 3-like	XP_019754134.1	20 kDa	1.13288
SUMO-conjugating enzyme UBC9-B	XP_019764036.1	18 kDa	1.13288
glycogen phosphorylase-like	XP_019758233.1	98 kDa	1.12506
host cell factor 1	XP_019760494.1	138 kDa	1.12506
EH domain-containing protein 3 isoform X2	XP_019765026.1	61 kDa	1.12506
serine/arginine-rich splicing factor 1A	XP_019768409.1	26 kDa	1.12506
cAMP-dependent protein kinase type II regulatory subunit	XP_019768948.1	44 kDa	1.12506
coronin-6	XP_019766745.1	55 kDa	1.12506
forkhead box protein K1 isoform X1	XP_019771495.1	62 kDa	1.12506
protein lap4-like	XP_019765166.1	65 kDa	1.12506
UV excision repair protein RAD23 homolog B-like	XP_019769166.1	38 kDa	1.12506
leucine-rich repeat-containing protein 40	XP_019768626.1	24 kDa	1.12506
ras-related protein Ral-a isoform X1	XP_019756527.1	24 kDa	1.12506
protein held out wings isoform X4	XP_019762405.1	38 kDa	1.12506
vesicle-associated membrane protein 2 isoform X1	XP_019769200.1	16 kDa	1.12506
DDB1- and CUL4-associated factor 7	XP_019756670.1	39 kDa	1.12506
PDZ and LIM domain protein Zasp isoform X1	XP_019761514.1	175 kDa	1.11729
hillarin	XP_019764420.1	96 kDa	1.11729
armadillo segment polarity protein isoform X1	XP_019770066.1	86 kDa	1.11729
glutamine synthetase 2 cytoplasmic-like	XP_019772873.1	41 kDa	1.11729
uncharacterized protein LOC109533299, partial	XP_019754144.1	58 kDa	1.11729
single-stranded DNA-binding protein, mitochondrial-like	XP_019755014.1	17 kDa	1.11729
beta-ureidopropionase	XP_019759248.1	43 kDa	1.11729
NADH dehydrogenase [ubiquinone] 1 alpha subcomplex subunit 9, mitochondrial	XP_019768122.1	46 kDa	1.11729
paxillin isoform X4	XP_019768760.1	52 kDa	1.11729
catenin alpha isoform X2	XP_019765103.1	102 kDa	1.10957
catenin delta-2 isoform X1	XP_019765071.1	99 kDa	1.10957
arginine kinase-like	XP_019772879.1	43 kDa	1.10957
proteasome subunit beta type-5	XP_019769788.1	31 kDa	1.10957
ATP-dependent RNA helicase Ddx1	XP_019756222.1	81 kDa	1.10957
hydroxyacyl-coenzyme A dehydrogenase, mitochondrial-like	XP_019770366.1	34 kDa	1.10957
neuronal calcium sensor 2 isoform X1	XP_019766367.1	23 kDa	1.10957
splicing factor U2AF 50 kDa subunit	XP_019770410.1	49 kDa	1.10957
uncharacterized protein LOC109538250	XP_019760956.1	39 kDa	1.10957
uncharacterized protein LOC109543138 isoform X1	XP_019768246.1	247 kDa	1.10191
UDP-N-acetylglucosamine--peptide N-acetylglucosaminyltransferase 110 kDa subunit	XP_019771325.1	118 kDa	1.10191
pumilio homolog 2-like isoform X3	XP_019767628.1	131 kDa	1.10191
titin	XP_019762990.1	280 kDa	1.09429
26S protease regulatory subunit 10B	XP_019766504.1	44 kDa	1.09429
programmed cell death 6-interacting protein	XP_019765785.1	91 kDa	1.09429
MAP7 domain-containing protein 1-like isoform X1	XP_019754817.1	98 kDa	1.09429
CD109 antigen-like	XP_019757340.1	166 kDa	1.09429
platelet glycoprotein V-like	XP_019753619.1	85 kDa	1.09429
proteasome subunit alpha type-6-like, partial	XP_019761326.1	18 kDa	1.09429
calmodulin-like isoform X1	XP_019758645.1	32 kDa	1.09429
spectrin alpha chain isoform X3	XP_019772561.1	281 kDa	1.08673
heterogeneous nuclear ribonucleoprotein K isoform X1	XP_019764424.1	49 kDa	1.08673
very long-chain specific acyl-CoA dehydrogenase, mitochondrial	XP_019765273.1	69 kDa	1.08673
proteasome subunit alpha type-7-1	XP_019764240.1	28 kDa	1.08673
MICOS complex subunit MIC25	XP_019768518.1	20 kDa	1.08673
cytochrome c-type heme lyase	XP_019763097.1	30 kDa	1.08673
T-cell immunomodulatory protein	XP_019763009.1	68 kDa	1.08673
band 7 protein AGAP004871-like isoform X1	XP_019769938.1	32 kDa	1.08673
SHC-transforming protein 4 isoform X1	XP_019753582.1	44 kDa	1.08673
laminin subunit gamma-1-like	XP_019762834.1	28 kDa	1.08673
muscle LIM protein Mlp84B-like isoform X1	XP_019757647.1	52 kDa	1.07923
kinesin heavy chain isoform X1	XP_019762897.1	111 kDa	1.07923
laminin subunit gamma-1	XP_019772892.1	182 kDa	1.07923
coronin-7	XP_019764350.1	129 kDa	1.07923
ras-related protein Rab-2	XP_019758247.1	24 kDa	1.07923
protein DDI1 homolog 2	XP_019757316.1	50 kDa	1.07923
ubiquitin-protein ligase E3A-like	XP_019758445.1	33 kDa	1.07923
laminin subunit alpha	XP_019766227.1	409 kDa	1.07177
low-density lipoprotein receptor-related protein 2-like	XP_019762576.1	165 kDa	1.07177
collagen alpha-5(IV) chain	XP_019761485.1	179 kDa	1.07177
sortilin-related receptor-like	XP_019764870.1	239 kDa	1.07177
transforming growth factor beta-1-induced transcript 1 protein-like isoform X1	XP_019758514.1	27 kDa	1.07177
26S proteasome non-ATPase regulatory subunit 7	XP_019761587.1	37 kDa	1.07177
GDP-mannose 4,6 dehydratase	XP_019755467.1	40 kDa	1.07177
sodium/potassium-transporting ATPase subunit beta-2-like	XP_019766973.1	36 kDa	1.07177
12 kDa FK506-binding protein	XP_019764453.1	12 kDa	1.07177
phosphoglycerate kinase	XP_019769148.1	48 kDa	1.06437
PERQ amino acid-rich with GYF domain-containing protein 2 isoform X1	XP_019770093.1	146 kDa	1.06437
ATP-dependent RNA helicase dbp2-like	XP_019766493.1	66 kDa	1.06437
transcriptional activator protein Pur-alpha isoform X1	XP_019763667.1	32 kDa	1.06437
ubiquitin carboxyl-terminal hydrolase 2 isoform X1	XP_019768386.1	88 kDa	1.06437
vesicle-fusing ATPase 1	XP_019756598.1	82 kDa	1.06437
hydroxysteroid dehydrogenase-like protein 2	XP_019758478.1	44 kDa	1.06437
isocitrate dehydrogenase [NADP] cytoplasmic	XP_019757013.1	46 kDa	1.06437
ATP-binding cassette sub-family G member 4	XP_019764834.1	77 kDa	1.06437
asparagine--tRNA ligase, cytoplasmic	XP_019757423.1	63 kDa	1.06437
proteasome subunit beta type-7	XP_019769009.1	30 kDa	1.06437
transitional endoplasmic reticulum ATPase TER94	XP_019764585.1	89 kDa	1.05702
actin-interacting protein 1	XP_019761028.1	66 kDa	1.05702
dynamin isoform X4	XP_019765930.1	101 kDa	1.05702
protein Gawky isoform X4	XP_019771365.1	149 kDa	1.05702
paxillin isoform X2	XP_019768758.1	57 kDa	1.05702
ATP-dependent RNA helicase DDX42	XP_019770418.1	83 kDa	1.05702
WD repeat-containing protein 47 isoform X3	XP_019760046.1	56 kDa	1.05702
profilin	XP_019759919.1	14 kDa	1.05702
ATP-dependent RNA helicase DDX3X	XP_019759967.1	48 kDa	1.05702
tubulin beta chain-like	XP_019769761.1	56 kDa	1.05702
nuclear migration protein nudC	XP_019767164.1	36 kDa	1.05702
beta-centractin-like	XP_019761240.1	42 kDa	1.05702
cytochrome c oxidase subunit 5A, mitochondrial-like	XP_019763797.1	17 kDa	1.05702
protein lap4-like	XP_019756947.1	63 kDa	1.05702
malignant T-cell-amplified sequence 1 homolog	XP_019757119.1	21 kDa	1.05702
glucose-6-phosphate isomerase	XP_019769755.1	65 kDa	1.05702
thioredoxin domain-containing protein 5 homolog	XP_019768331.1	44 kDa	1.05702
talin-1	XP_019755218.1	318 kDa	1.04972
uncharacterized protein LOC109533802 isoform X2	XP_019754789.1	75 kDa	1.04972
protein argonaute-2 isoform X1	XP_019754001.1	109 kDa	1.04972
glutamate decarboxylase isoform X1	XP_019764675.1	62 kDa	1.04972
oxysterol-binding protein 1 isoform X1	XP_019757015.1	88 kDa	1.04972
G protein-coupled receptor kinase 1	XP_019760278.1	80 kDa	1.04972
tubulin alpha-3 chain-like	XP_019757199.1	50 kDa	1.04972
tensin-3 isoform X3	XP_019773316.1	169 kDa	1.04247
malate dehydrogenase, cytoplasmic	XP_019769958.1	36 kDa	1.04247
26S protease regulatory subunit 7	XP_019760840.1	49 kDa	1.04247
COP9 signalosome complex subunit 4	XP_019770277.1	48 kDa	1.04247
paramyosin, long form-like	XP_019773743.1	102 kDa	1.03526
arginine kinase isoform X2	XP_019764947.1	42 kDa	1.03526
uncharacterized protein LOC109538224	XP_019760928.1	508 kDa	1.03526
enolase-like	XP_019767728.1	47 kDa	1.03526
26S protease regulatory subunit 4	XP_019767059.1	49 kDa	1.03526
striatin-3	XP_019757095.1	79 kDa	1.03526
ARF GTPase-activating protein GIT2	XP_019763961.1	74 kDa	1.03526
arrestin domain-containing protein 4 isoform X1	XP_019753612.1	38 kDa	1.03526
filamin-A isoform X1	XP_019765086.1	263 kDa	1.02811
low-density lipoprotein receptor-related protein 2-like	XP_019767927.1	352 kDa	1.02811
nucleoprotein TPR isoform X1	XP_019755756.1	261 kDa	1.02811
aspartate aminotransferase, cytoplasmic	XP_019756080.1	46 kDa	1.02811
uncharacterized protein LOC109546888 isoform X1	XP_019773614.1	142 kDa	1.02811
116 kDa U5 small nuclear ribonucleoprotein component	XP_019760230.1	110 kDa	1.02811
proteasome subunit beta type-1	XP_019757809.1	26 kDa	1.02811
transcription factor BTF3 homolog 4	XP_019756626.1	18 kDa	1.02811
dual specificity mitogen-activated protein kinase kinase 3	XP_019758980.1	38 kDa	1.02811
catalase-like	XP_019766721.1	59 kDa	1.02811
fumarylacetoacetase	XP_019764659.1	47 kDa	1.02811
zinc finger RNA-binding protein-like isoform X1	XP_019768731.1	98 kDa	1.02101
26S protease regulatory subunit 6A-B	XP_019770991.1	48 kDa	1.02101
tRNA-splicing ligase RtcB homolog	XP_019771787.1	56 kDa	1.02101
THO complex subunit 4-A	XP_019762555.1	27 kDa	1.02101
protein ROP isoform X1	XP_019765950.1	69 kDa	1.02101
peroxisomal multifunctional enzyme type 2-like	XP_019757943.1	77 kDa	1.02101
synapse-associated protein of 47 kDa isoform X2	XP_019760480.1	44 kDa	1.02101
alpha-taxilin	XP_019760499.1	48 kDa	1.02101
heat shock 70 kDa protein cognate 4	XP_019760772.1	71 kDa	1.01396
spectrin beta chain-like, partial	XP_019756059.1	167 kDa	1.01396
E3 ubiquitin-protein ligase HUWE1 isoform X2	XP_019754769.1	463 kDa	1.01396
uncharacterized protein LOC109545682	XP_019772062.1	346 kDa	1.01396
serine/threonine-protein kinase Genghis Khan isoform X2	XP_019757764.1	193 kDa	1.01396
dynamin-like 120 kDa protein, mitochondrial isoform X2	XP_019767368.1	111 kDa	1.01396
spectrin beta chain-like	XP_019755473.1	98 kDa	1.01396
JNK-interacting protein 3 isoform X4	XP_019760726.1	135 kDa	1.01396
signal recognition particle 54 kDa protein	XP_019757759.1	56 kDa	1.01396
probable medium-chain specific acyl-CoA dehydrogenase, mitochondrial	XP_019760707.1	46 kDa	1.01396
ras-like protein 2	XP_019753344.1	24 kDa	1.01396
ubiquitin-conjugating enzyme E2-22 kDa	XP_019766273.1	22 kDa	1.01396
eukaryotic translation initiation factor 3 subunit F	XP_019770524.1	31 kDa	1.01396
alpha-actinin, sarcomeric isoform X1	XP_019757181.1	104 kDa	1.00696
DEAD-box ATP-dependent RNA helicase 20-like isoform X3	XP_019770652.1	83 kDa	1.00696
triosephosphate isomerase isoform X1	XP_019757104.1	28 kDa	1.00696
phosphatidylinositol transfer protein alpha isoform isoform X2	XP_019763846.1	31 kDa	1.00696
proteasome subunit alpha type-4	XP_019756208.1	29 kDa	1.00696
26S proteasome non-ATPase regulatory subunit 14	XP_019758707.1	35 kDa	1.00696
serine/threonine-protein phosphatase 2A 55 kDa regulatory subunit B alpha isoform isoform X1	XP_019771645.1	55 kDa	1.00696
26S proteasome non-ATPase regulatory subunit 4-like	XP_019765579.1	41 kDa	1.00696
methylthioribose-1-phosphate isomerase	XP_019760784.1	39 kDa	1.00696
COP9 signalosome complex subunit 6	XP_019761608.1	38 kDa	1.00696
vacuolar protein sorting-associated protein 29	XP_019759073.1	21 kDa	1.00696
NADH-cytochrome b5 reductase 2-like	XP_019769115.1	29 kDa	1.00696
ribulose-phosphate 3-epimerase	XP_019763349.1	25 kDa	1.00696
short coiled-coil protein A	XP_019765449.1	15 kDa	1.00696
homeotic protein distal-less-like	XP_019767543.1	33 kDa	1.00696
paxillin isoform X1	XP_019757215.1	82 kDa	1
Down syndrome cell adhesion molecule-like protein Dscam2 isoform X24	XP_019762162.1	219 kDa	1
protein mesh	XP_019756291.1	150 kDa	1
nuclear receptor coactivator 7	XP_019761350.1	113 kDa	1
nuclear valosin-containing protein-like	XP_019766386.1	105 kDa	1
spermatogenesis-associated protein 20 isoform X2	XP_019765736.1	85 kDa	1
uncharacterized protein LOC109538092 isoform X1	XP_019760713.1	?	1
proteasome subunit alpha type-5	XP_019758261.1	28 kDa	1
vesicle-associated membrane protein-associated protein B	XP_019762800.1	27 kDa	1
septin-1	XP_019766820.1	41 kDa	1
importin subunit alpha-3	XP_019767173.1	57 kDa	1
RNA-binding protein 1-like	XP_019772556.1	15 kDa	1
uncharacterized protein LOC109540264	XP_019764113.1	23 kDa	1
NAD kinase 2, mitochondrial	XP_019773110.1	44 kDa	1
V-type proton ATPase subunit d	XP_019773007.1	40 kDa	1
putative leucine-rich repeat-containing protein DDB_G0290503 isoform X1	XP_019753564.1	241 kDa	0.993092
digestive cysteine proteinase 2	XP_019759389.1	62 kDa	0.993092
F-BAR and double SH3 domains protein 2	XP_019753855.1	117 kDa	0.993092
AP-2 complex subunit alpha isoform X1	XP_019765305.1	105 kDa	0.993092
actin, cytoplasmic-like	XP_019769732.1	47 kDa	0.993092
V-type proton ATPase subunit H isoform X4	XP_019758705.1	58 kDa	0.993092
single-stranded DNA-binding protein 3 isoform X1	XP_019760448.1	46 kDa	0.993092
ras-related protein Rab-3	XP_019769835.1	25 kDa	0.993092
diphosphomevalonate decarboxylase isoform X1	XP_019762589.1	43 kDa	0.993092
muscle M-line assembly protein unc-89	XP_019757749.1	506 kDa	0.986233
papilin isoform X1	XP_019769290.1	?	0.986233
26S protease regulatory subunit 6B	XP_019755362.1	48 kDa	0.986233
cullin-2 isoform X1	XP_019767972.1	86 kDa	0.986233
WD repeat and FYVE domain-containing protein 2 isoform X1	XP_019759586.1	45 kDa	0.986233
phosphoribosyl pyrophosphate synthase-associated protein 2 isoform X1	XP_019771387.1	42 kDa	0.986233
phosphatidate phosphatase LPIN3 isoform X1	XP_019764484.1	106 kDa	0.986233
dipeptidyl peptidase 3, partial	XP_019755214.1	67 kDa	0.986233
putative pre-mRNA-splicing factor ATP-dependent RNA helicase PRP1	XP_019756902.1	82 kDa	0.986233
probable aminopeptidase NPEPL1 isoform X1	XP_019769274.1	58 kDa	0.986233
muscleblind-like protein 2a	XP_019759891.1	66 kDa	0.986233
nascent polypeptide-associated complex subunit alpha	XP_019758110.1	23 kDa	0.986233
proteasome subunit beta type-6	XP_019769330.1	23 kDa	0.986233
pre-mRNA-processing factor 19	XP_019763964.1	55 kDa	0.986233
apolipophorins isoform X1	XP_019773451.1	368 kDa	0.97942
cAMP-specific 3',5'-cyclic phosphodiesterase isoform X4	XP_019770034.1	99 kDa	0.97942
heterogeneous nuclear ribonucleoprotein 27C isoform X1	XP_019764025.1	50 kDa	0.97942
flotillin-1 isoform X1	XP_019766501.1	48 kDa	0.97942
misshapen-like kinase 1 isoform X2	XP_019761470.1	139 kDa	0.97942
la-related protein 1B isoform X1	XP_019753493.1	130 kDa	0.97942
cdc42 homolog	XP_019767150.1	21 kDa	0.97942
protein phosphatase 1A-like isoform X1	XP_019757929.1	42 kDa	0.97942
ras-related protein Rab-10	XP_019762606.1	23 kDa	0.97942
uncharacterized protein LOC109537982 isoform X1	XP_019760555.1	42 kDa	0.97942
eukaryotic translation initiation factor 3 subunit E	XP_019770872.1	52 kDa	0.97942
cytosolic non-specific dipeptidase-like	XP_019760089.1	53 kDa	0.97942
apoptosis-inducing factor 3 isoform X1	XP_019763782.1	62 kDa	0.97942
serine/threonine-protein phosphatase 2B catalytic subunit 3-like	XP_019766527.1	14 kDa	0.97942
loricrin	XP_019761885.1	21 kDa	0.97942
basigin	XP_019772085.1	32 kDa	0.97942
ras-related protein Rac1	XP_019766290.1	21 kDa	0.97942
ubiquitin-conjugating enzyme E2-17 kDa	XP_019753462.1	17 kDa	0.97942
myosin heavy chain, muscle isoform X7	XP_019770169.1	224 kDa	0.972655
spectrin beta chain, non-erythrocytic 1-like	XP_019772257.1	458 kDa	0.972655
cysteine--tRNA ligase, cytoplasmic	XP_019759997.1	83 kDa	0.972655
selenide, water dikinase	XP_019769774.1	44 kDa	0.972655
integrin beta-PS isoform X2	XP_019771689.1	94 kDa	0.972655
glutaminase kidney isoform, mitochondrial isoform X2	XP_019753555.1	68 kDa	0.972655
thioredoxin reductase 1, mitochondrial-like isoform X1	XP_019771821.1	58 kDa	0.972655
40S ribosomal protein S3a	XP_019769603.1	30 kDa	0.972655
ras-like GTP-binding protein Rho1	XP_019770012.1	23 kDa	0.972655
interleukin enhancer-binding factor 2 homolog	XP_019753385.1	44 kDa	0.972655
ubiquitin carboxyl-terminal hydrolase 14	XP_019764462.1	56 kDa	0.972655
coatomer subunit delta	XP_019757756.1	57 kDa	0.972655
ubiquitin-conjugating enzyme E2 G2	XP_019757483.1	19 kDa	0.972655
actin-related protein 2	XP_019768482.1	45 kDa	0.972655
serine/threonine-protein phosphatase 2B catalytic subunit 3-like, partial	XP_019766505.1	44 kDa	0.972655
mitochondrial glutamate carrier 1-like	XP_019769026.1	34 kDa	0.972655
transcription elongation factor SPT5	XP_019769114.1	120 kDa	0.965936
pyruvate dehydrogenase E1 component subunit alpha, mitochondrial-like isoform X1	XP_019756865.1	43 kDa	0.965936
bleomycin hydrolase isoform X1	XP_019767974.1	53 kDa	0.965936
extended synaptotagmin-3	XP_019773123.1	88 kDa	0.965936
uncharacterized protein LOC109540050	XP_019763766.1	102 kDa	0.965936
alpha-N-acetylgalactosaminidase-like	XP_019754382.1	50 kDa	0.965936
protein groucho-1-like, partial	XP_019766046.1	66 kDa	0.965936
dihydropyrimidinase isoform X2	XP_019760497.1	63 kDa	0.965936
eukaryotic translation initiation factor 3 subunit I	XP_019772984.1	37 kDa	0.965936
peptidyl-prolyl cis-trans isomerase H	XP_019770083.1	20 kDa	0.965936
F-box-like/WD repeat-containing protein TBL1XR1	XP_019759826.1	54 kDa	0.965936
stromal membrane-associated protein 1-like	XP_019764593.1	51 kDa	0.965936
mitochondrial import inner membrane translocase subunit TIM14	XP_019773334.1	13 kDa	0.965936
alanine--tRNA ligase, cytoplasmic isoform X1	XP_019759479.1	112 kDa	0.959264
ubiquitin-like modifier-activating enzyme 1	XP_019767961.1	115 kDa	0.959264
synaptic functional regulator FMR1 isoform X1	XP_019763206.1	71 kDa	0.959264
SCO-spondin-like, partial	XP_019772628.1	181 kDa	0.959264
ATPase family AAA domain-containing protein 3	XP_019764210.1	67 kDa	0.959264
uncharacterized protein LOC109546444 isoform X1	XP_019772962.1	135 kDa	0.959264
6-phosphofructo-2-kinase/fructose-2,6-bisphosphatase isoform X1	XP_019766644.1	58 kDa	0.959264
synaptotagmin 1-like isoform X1	XP_019766033.1	54 kDa	0.959264
syntaxin-1A isoform X2	XP_019756583.1	34 kDa	0.959264
tubulin gamma-1 chain-like	XP_019773555.1	51 kDa	0.959264
glyceraldehyde-3-phosphate dehydrogenase 2-like	XP_019767162.1	36 kDa	0.959264
proliferation-associated protein 2G4	XP_019761252.1	43 kDa	0.952638
flotillin-2 isoform X3	XP_019769859.1	42 kDa	0.952638
T-complex protein 1 subunit epsilon-like	XP_019756408.1	59 kDa	0.952638
ras GTPase-activating protein-binding protein 2-like	XP_019768416.1	63 kDa	0.952638
uncharacterized protein C18B11.02c-like isoform X3	XP_019759896.1	65 kDa	0.952638
glutamate--cysteine ligase	XP_019773357.1	73 kDa	0.952638
40S ribosomal protein S18	XP_019757333.1	18 kDa	0.952638
uncharacterized protein LOC109546902	XP_019773632.1	42 kDa	0.952638
probable N-acetyltransferase san	XP_019768198.1	19 kDa	0.952638
tetratricopeptide repeat protein 14 homolog isoform X4	XP_019756095.1	131 kDa	0.946058
26S protease regulatory subunit 8	XP_019766569.1	39 kDa	0.946058
dynactin subunit 1-like isoform X1	XP_019762253.1	145 kDa	0.946058
V-type proton ATPase 116 kDa subunit a	XP_019765554.1	99 kDa	0.946058
eukaryotic translation initiation factor 5A	XP_019761059.1	18 kDa	0.946058
dnaJ homolog shv	XP_019761382.1	40 kDa	0.946058
wiskott-Aldrich syndrome protein family member 3	XP_019770440.1	64 kDa	0.946058
cAMP-dependent protein kinase catalytic subunit	XP_019760669.1	41 kDa	0.946058
nuclear protein localization protein 4 homolog	XP_019770246.1	51 kDa	0.946058
WD repeat-containing protein 7	XP_019767477.1	161 kDa	0.946058
actin-like protein 6B	XP_019765706.1	47 kDa	0.946058
23 kDa integral membrane protein-like isoform X1	XP_019771154.1	31 kDa	0.946058
short-chain specific acyl-CoA dehydrogenase, mitochondrial	XP_019769624.1	44 kDa	0.946058
uncharacterized protein LOC109535952 isoform X2	XP_019757557.1	719 kDa	0.939523
pre-mRNA-processing-splicing factor 8	XP_019757769.1	276 kDa	0.939523
kinesin-like protein unc-104 isoform X1	XP_019771470.1	189 kDa	0.939523
AP-1 complex subunit beta-1 isoform X1	XP_019759261.1	101 kDa	0.939523
serine/threonine-protein kinase OSR1 isoform X1	XP_019764811.1	66 kDa	0.939523
serine/threonine-protein phosphatase 2A 56 kDa regulatory subunit epsilon isoform isoform X1	XP_019758807.1	57 kDa	0.939523
scavenger receptor class B member 1-like	XP_019768036.1	58 kDa	0.939523
phosphatidylinositol-binding clathrin assembly protein LAP isoform X1	XP_019766349.1	71 kDa	0.939523
ras-related protein Rab-5B	XP_019761546.1	24 kDa	0.939523
fumarylacetoacetate hydrolase domain-containing protein 2	XP_019771779.1	36 kDa	0.939523
ankyrin-3-like isoform X3	XP_019755753.1	215 kDa	0.933033
sodium/potassium-transporting ATPase subunit alpha isoform X3	XP_019769258.1	116 kDa	0.933033
peptidyl-prolyl cis-trans isomerase	XP_019753975.1	22 kDa	0.933033
delta-1-pyrroline-5-carboxylate synthase	XP_019768301.1	87 kDa	0.933033
coatomer subunit alpha	XP_019756623.1	138 kDa	0.933033
bifunctional purine biosynthesis protein PURH	XP_019754632.1	65 kDa	0.933033
inaD-like protein isoform X2	XP_019764434.1	160 kDa	0.933033
guanine nucleotide-binding protein subunit beta-1	XP_019766757.1	37 kDa	0.933033
protein arginine N-methyltransferase 1-B	XP_019757927.1	46 kDa	0.933033
aspartate aminotransferase, mitochondrial	XP_019773369.1	47 kDa	0.933033
ubiquitin carboxyl-terminal hydrolase 5	XP_019754012.1	90 kDa	0.933033
small ubiquitin-related modifier 3-like	XP_019755787.1	10 kDa	0.933033
methionine aminopeptidase 1	XP_019772327.1	42 kDa	0.933033
COP9 signalosome complex subunit 5	XP_019771743.1	39 kDa	0.933033
ubiquitin thioesterase otubain-like	XP_019754342.1	31 kDa	0.933033
titin-like	XP_019759052.1	2365 kDa	0.926588
5-oxoprolinase	XP_019769740.1	140 kDa	0.926588
synapsin	XP_019771624.1	62 kDa	0.926588
uncharacterized protein LOC109543107 isoform X2	XP_019768206.1	91 kDa	0.926588
armadillo repeat-containing protein 8-like	XP_019762757.1	72 kDa	0.926588
programmed cell death protein 4	XP_019768244.1	50 kDa	0.926588
eukaryotic translation initiation factor 3 subunit G	XP_019772666.1	32 kDa	0.926588
mitochondrial pyruvate carrier 2-like	XP_019768729.1	14 kDa	0.926588
tubulin alpha-1 chain isoform X1	XP_019764407.1	51 kDa	0.920188
glyceraldehyde-3-phosphate dehydrogenase 2 isoform X2	XP_019770427.1	35 kDa	0.920188
papilin isoform X1	XP_019769290.1	300 kDa	0.920188
kinesin-like protein Klp10A isoform X3	XP_019765367.1	70 kDa	0.920188
succinate--CoA ligase [GDP-forming] subunit beta, mitochondrial	XP_019765282.1	45 kDa	0.920188
general vesicular transport factor p115 isoform X1	XP_019758753.1	92 kDa	0.920188
COP9 signalosome complex subunit 2	XP_019754849.1	52 kDa	0.920188
AP-2 complex subunit mu	XP_019773257.1	50 kDa	0.920188
methionine aminopeptidase 2	XP_019771852.1	52 kDa	0.920188
membrane-associated progesterone receptor component 1	XP_019756444.1	21 kDa	0.920188
nicotinate phosphoribosyltransferase-like	XP_019765319.1	61 kDa	0.920188
NADP-dependent malic enzyme-like, partial	XP_019764337.1	20 kDa	0.920188
eukaryotic translation initiation factor 3 subunit K-like	XP_019755859.1	23 kDa	0.920188
uncharacterized protein LOC109533087	XP_019753875.1	203 kDa	0.913831
ras GTPase-activating protein-binding protein 2-like	XP_019768416.1	?	0.913831
heat shock 70 kDa protein 4 isoform X1	XP_019756801.1	92 kDa	0.913831
eukaryotic peptide chain release factor GTP-binding subunit ERF3A	XP_019770188.1	65 kDa	0.913831
V-type proton ATPase subunit C	XP_019757620.1	44 kDa	0.913831
actin-related protein 3	XP_019764190.1	47 kDa	0.913831
peptidyl-prolyl cis-trans isomerase FKBP8	XP_019771996.1	48 kDa	0.913831
mitogen-activated protein kinase 1	XP_019756579.1	43 kDa	0.913831
ubiquitin-conjugating enzyme E2 variant 2	XP_019769556.1	16 kDa	0.913831
WD repeat-containing protein 61	XP_019756399.1	36 kDa	0.913831
ras-related protein Rab-11A	XP_019763351.1	24 kDa	0.913831
S-phase kinase-associated protein 1	XP_019771358.1	18 kDa	0.913831
U2 small nuclear ribonucleoprotein A'	XP_019762563.1	28 kDa	0.913831
serine/threonine-protein kinase 26 isoform X1	XP_019757272.1	68 kDa	0.907519
serine/threonine-protein phosphatase alpha-2 isoform	XP_019763713.1	37 kDa	0.907519
electron transfer flavoprotein subunit beta	XP_019767548.1	27 kDa	0.907519
guanine nucleotide-binding protein G(o) subunit alpha	XP_019755264.1	41 kDa	0.907519
phosphomannomutase 2	XP_019765764.1	28 kDa	0.907519
stomatin-like protein 2, mitochondrial	XP_019762475.1	41 kDa	0.907519
NEDD8-conjugating enzyme Ubc12	XP_019766201.1	21 kDa	0.907519
ubiquitin carboxyl-terminal hydrolase 7	XP_019760946.1	128 kDa	0.90125
malate dehydrogenase, mitochondrial	XP_019773471.1	35 kDa	0.90125
cold shock domain-containing protein E1	XP_019770710.1	104 kDa	0.90125
dihydrolipoyllysine-residue succinyltransferase component of 2-oxoglutarate dehydrogenase complex, mitochondrial-like	XP_019767429.1	51 kDa	0.90125
probable leucine--tRNA ligase, mitochondrial isoform X1	XP_019768497.1	101 kDa	0.90125
phosphoglucomutase	XP_019759060.1	62 kDa	0.90125
WD40 repeat-containing protein SMU1	XP_019769476.1	57 kDa	0.90125
leukotriene A-4 hydrolase	XP_019758153.1	73 kDa	0.90125
homogentisate 1,2-dioxygenase isoform X1	XP_019770430.1	49 kDa	0.90125
enoyl-CoA hydratase, mitochondrial-like	XP_019770527.1	32 kDa	0.90125
cytosolic 10-formyltetrahydrofolate dehydrogenase	XP_019769116.1	98 kDa	0.895025
Ig-like and fibronectin type-III domain-containing protein 1 isoform X1	XP_019771434.1	160 kDa	0.895025
calcium/calmodulin-dependent protein kinase type II alpha chain isoform X8	XP_019755749.1	55 kDa	0.895025
adenosylhomocysteinase 2-like isoform X2	XP_019765258.1	58 kDa	0.895025
NADH dehydrogenase [ubiquinone] iron-sulfur protein 3, mitochondrial	XP_019766356.1	30 kDa	0.895025
activator of 90 kDa heat shock protein ATPase homolog 1	XP_019769067.1	39 kDa	0.895025
cysteine and histidine-rich domain-containing protein isoform X1	XP_019768574.1	39 kDa	0.895025
eukaryotic translation initiation factor 3 subunit H	XP_019761561.1	39 kDa	0.895025
guanine nucleotide-binding protein subunit beta-2 isoform X1	XP_019757223.1	40 kDa	0.895025
eukaryotic translation initiation factor 3 subunit M	XP_019759995.1	45 kDa	0.895025
twitchin isoform X10	XP_019753490.1	985 kDa	0.888843
electron transfer flavoprotein-ubiquinone oxidoreductase, mitochondrial	XP_019769214.1	67 kDa	0.888843
ras-related protein Rab-14	XP_019761360.1	24 kDa	0.888843
fructose-1,6-bisphosphatase 1	XP_019756900.1	37 kDa	0.888843
ornithine aminotransferase, mitochondrial	XP_019760191.1	47 kDa	0.888843
stress-activated protein kinase JNK isoform X1	XP_019766852.1	47 kDa	0.888843
L-2-hydroxyglutarate dehydrogenase, mitochondrial	XP_019753699.1	50 kDa	0.888843
signal peptidase complex catalytic subunit SEC11A	XP_019765944.1	20 kDa	0.888843
mannose-1-phosphate guanyltransferase alpha-A	XP_019754481.1	47 kDa	0.888843
NADH dehydrogenase [ubiquinone] 1 alpha subcomplex subunit 8	XP_019771176.1	20 kDa	0.888843
GTP-binding protein SAR1b-like	XP_019770004.1	22 kDa	0.882703
protein O-GlcNAcase isoform X1	XP_019762274.1	108 kDa	0.882703
eukaryotic translation initiation factor 2 subunit 1	XP_019767602.1	38 kDa	0.882703
vesicle-trafficking protein SEC22b-B	XP_019765810.1	25 kDa	0.882703
60S ribosomal protein L21	XP_019761182.1	18 kDa	0.882703
microtubule-actin cross-linking factor 1 isoform X9	XP_019764371.1	946 kDa	0.876606
uncharacterized protein LOC109537874, partial	XP_019760355.1	387 kDa	0.876606
dmX-like protein 2	XP_019755863.1	341 kDa	0.876606
T-complex protein 1 subunit gamma	XP_019755033.1	60 kDa	0.876606
myotubularin-related protein 2	XP_019767793.1	74 kDa	0.876606
CD109 antigen	XP_019758142.1	159 kDa	0.876606
UTP--glucose-1-phosphate uridylyltransferase isoform X1	XP_019767520.1	57 kDa	0.876606
1,4-alpha-glucan-branching enzyme	XP_019754926.1	79 kDa	0.876606
echinoderm microtubule-associated protein-like 2 isoform X2	XP_019755991.1	73 kDa	0.876606
T-complex protein 1 subunit zeta	XP_019769528.1	58 kDa	0.876606
MICOS complex subunit Mic60 isoform X1	XP_019771793.1	82 kDa	0.876606
dihydrolipoyllysine-residue acetyltransferase component of pyruvate dehydrogenase complex, mitochondrial	XP_019770449.1	54 kDa	0.876606
5'-nucleotidase domain-containing protein 3 isoform X1	XP_019753576.1	61 kDa	0.876606
GTP-binding protein 128up	XP_019761145.1	41 kDa	0.876606
uncharacterized protein LOC109533960	XP_019755047.1	17 kDa	0.876606
actin, muscle	XP_019755691.1	42 kDa	0.870551
myosin heavy chain, non-muscle isoform X2	XP_019761963.1	226 kDa	0.870551
V-type proton ATPase subunit B	XP_019771786.1	55 kDa	0.870551
probable medium-chain specific acyl-CoA dehydrogenase, mitochondrial	XP_019764401.1	45 kDa	0.870551
calreticulin	XP_019766694.1	46 kDa	0.870551
succinate dehydrogenase [ubiquinone] iron-sulfur subunit, mitochondrial	XP_019771898.1	33 kDa	0.870551
protein RCC2 homolog	XP_019754056.1	52 kDa	0.870551
cytoplasmic polyadenylation element-binding protein 2 isoform X1	XP_019760370.1	77 kDa	0.870551
ATP-binding cassette sub-family F member 1	XP_019754763.1	101 kDa	0.870551
coatomer subunit beta	XP_019772571.1	107 kDa	0.870551
proline dehydrogenase 1, mitochondrial isoform X1	XP_019773044.1	71 kDa	0.870551
putative aminopeptidase W07G4.4	XP_019756618.1	56 kDa	0.870551
galactokinase-like	XP_019761018.1	43 kDa	0.870551
rho GTPase-activating protein 100F	XP_019762548.1	136 kDa	0.864537
cytosolic purine 5'-nucleotidase	XP_019757550.1	67 kDa	0.864537
sarcalumenin	XP_019754801.1	142 kDa	0.864537
serrate RNA effector molecule homolog isoform X1	XP_019762289.1	103 kDa	0.864537
protein transport protein Sec23A isoform X1	XP_019758836.1	88 kDa	0.864537
26S proteasome non-ATPase regulatory subunit 1	XP_019773363.1	111 kDa	0.864537
non-specific lipid-transfer protein-like	XP_019763334.1	59 kDa	0.864537
tRNA (cytosine(34)-C(5))-methyltransferase	XP_019756483.1	79 kDa	0.864537
prickle-like protein 3 isoform X2	XP_019757216.1	66 kDa	0.864537
double-stranded RNA-binding protein Staufen homolog 2-like isoform X1	XP_019760430.1	82 kDa	0.858565
cytochrome c	XP_019758486.1	12 kDa	0.858565
10 kDa heat shock protein, mitochondrial	XP_019769032.1	11 kDa	0.858565
26S proteasome non-ATPase regulatory subunit 2	XP_019765334.1	98 kDa	0.852635
FACT complex subunit spt16	XP_019759777.1	129 kDa	0.852635
cartilage oligomeric matrix protein	XP_019755181.1	117 kDa	0.852635
sarcosine dehydrogenase, mitochondrial-like isoform X1	XP_019753780.1	101 kDa	0.852635
importin-7	XP_019762579.1	119 kDa	0.852635
protein transport protein Sec24C	XP_019757770.1	124 kDa	0.852635
translationally-controlled tumor protein homolog isoform X1	XP_019759591.1	20 kDa	0.852635
NADH-ubiquinone oxidoreductase 49 kDa subunit	XP_019766754.1	52 kDa	0.852635
GTP-binding nuclear protein Ran	XP_019756588.1	25 kDa	0.852635
eukaryotic translation initiation factor 2 subunit 3-like isoform X2	XP_019763232.1	51 kDa	0.852635
ubiquitin-conjugating enzyme E2 H isoform X1	XP_019760550.1	21 kDa	0.852635
ras-related protein rab7	XP_019763685.1	23 kDa	0.852635
heat shock protein 83	XP_019759740.1	81 kDa	0.846745
ATP-dependent 6-phosphofructokinase isoform X3	XP_019755599.1	88 kDa	0.846745
trifunctional enzyme subunit alpha, mitochondrial-like	XP_019756422.1	82 kDa	0.846745
threonine--tRNA ligase, cytoplasmic isoform X2	XP_019764650.1	82 kDa	0.846745
T-complex protein 1 subunit delta	XP_019757188.1	58 kDa	0.846745
glycerol-3-phosphate dehydrogenase [NAD(+)], cytoplasmic	XP_019765921.1	49 kDa	0.846745
C-terminal-binding protein isoform X1	XP_019763047.1	49 kDa	0.846745
importin-5	XP_019761496.1	125 kDa	0.846745
transcription elongation factor B polypeptide 1	XP_019768882.1	13 kDa	0.846745
nucleosome assembly protein 1-like 1-A	XP_019769974.1	43 kDa	0.846745
rab GDP dissociation inhibitor alpha	XP_019773793.1	50 kDa	0.840896
SWI/SNF complex subunit SMARCC2-like isoform X1	XP_019760527.1	105 kDa	0.840896
peripheral-type benzodiazepine receptor-associated protein 1-like	XP_019763844.1	128 kDa	0.840896
electron transfer flavoprotein subunit alpha, mitochondrial	XP_019754920.1	35 kDa	0.840896
tyrosine--tRNA ligase, cytoplasmic	XP_019759781.1	59 kDa	0.840896
TRAF-type zinc finger domain-containing protein 1-like	XP_019763849.1	51 kDa	0.840896
DNA replication licensing factor Mcm7-like	XP_019761238.1	81 kDa	0.840896
presequence protease, mitochondrial	XP_019768924.1	117 kDa	0.840896
26S proteasome non-ATPase regulatory subunit 6	XP_019761140.1	46 kDa	0.840896
nesprin-1	XP_019766620.1	903 kDa	0.835088
regulator of nonsense transcripts 1 homolog	XP_019763333.1	125 kDa	0.835088
MOG interacting and ectopic P-granules protein 1	XP_019762818.1	116 kDa	0.835088
serine/threonine-protein phosphatase 2A catalytic subunit beta isoform	XP_019758936.1	36 kDa	0.835088
protein SEC13 homolog	XP_019757932.1	34 kDa	0.835088
60S ribosomal protein L10a	XP_019756942.1	25 kDa	0.835088
DEAD-box helicase Dbp80	XP_019753939.1	51 kDa	0.835088
6-phosphogluconolactonase	XP_019762001.1	26 kDa	0.835088
DNA-directed RNA polymerase II subunit RPB2 isoform X1	XP_019771640.1	134 kDa	0.82932
glycogen debranching enzyme isoform X2	XP_019762192.1	198 kDa	0.82932
myosin-IA isoform X1	XP_019771399.1	119 kDa	0.82932
trifunctional enzyme subunit beta, mitochondrial	XP_019761864.1	51 kDa	0.82932
serine--tRNA ligase, cytoplasmic	XP_019755275.1	56 kDa	0.82932
cysteine desulfurase, mitochondrial	XP_019772648.1	49 kDa	0.82932
glutathione synthetase-like isoform X1	XP_019769300.1	54 kDa	0.82932
polymerase delta-interacting protein 2 isoform X2	XP_019768058.1	39 kDa	0.82932
glycine--tRNA ligase	XP_019759751.1	84 kDa	0.823591
protein transport protein Sec31A	XP_019771398.1	136 kDa	0.823591
ras-related protein Rab6 isoform X2	XP_019754931.1	24 kDa	0.823591
protein MEMO1	XP_019753626.1	34 kDa	0.823591
uncharacterized protein LOC109546138	XP_019772529.1	38 kDa	0.823591
60S ribosomal protein L17	XP_019765417.1	20 kDa	0.823591
alanine aminotransferase 1	XP_019757458.1	58 kDa	0.817902
dynamin-1-like protein isoform X2	XP_019769024.1	83 kDa	0.817902
ADP-ribosylation factor 1	XP_019765800.1	21 kDa	0.817902
interferon-inducible double-stranded RNA-dependent protein kinase activator A homolog isoform X1	XP_019768140.1	43 kDa	0.817902
mitochondrial import receptor subunit TOM40 homolog 1	XP_019755610.1	35 kDa	0.817902
eukaryotic translation initiation factor 2A	XP_019773366.1	64 kDa	0.817902
serine/threonine-protein phosphatase 6 catalytic subunit-like	XP_019768696.1	35 kDa	0.817902
ruvB-like helicase 1	XP_019766713.1	50 kDa	0.817902
tubulin beta-1 chain	XP_019758117.1	50 kDa	0.812252
uncharacterized protein LOC109534285 isoform X3	XP_019755447.1	190 kDa	0.812252
pyruvate kinase-like isoform X1	XP_019767800.1	59 kDa	0.812252
uncharacterized protein LOC109540159 isoform X1	XP_019763939.1	161 kDa	0.812252
exportin-1	XP_019758396.1	121 kDa	0.812252
mitochondrial 2-oxoglutarate/malate carrier protein-like	XP_019771380.1	35 kDa	0.812252
poly(rC)-binding protein 3	XP_019756266.1	42 kDa	0.812252
apoptosis-inducing factor 1, mitochondrial isoform X1	XP_019766140.1	71 kDa	0.812252
angiotensin-converting enzyme-like	XP_019758348.1	76 kDa	0.812252
thioredoxin, mitochondrial-like	XP_019755471.1	15 kDa	0.812252
probable citrate synthase 2, mitochondrial	XP_019764220.1	52 kDa	0.806642
T-complex protein 1 subunit theta-like	XP_019758427.1	60 kDa	0.806642
plastin-2	XP_019753499.1	71 kDa	0.806642
pyruvate dehydrogenase (acetyl-transferring) kinase, mitochondrial isoform X1	XP_019768946.1	49 kDa	0.806642
serine protease HTRA2, mitochondrial	XP_019761798.1	44 kDa	0.806642
phenoloxidase 2	XP_019754719.1	79 kDa	0.80107
plasma membrane calcium-transporting ATPase 2 isoform X2	XP_019754759.1	133 kDa	0.80107
glutamyl aminopeptidase-like isoform X2	XP_019765987.1	107 kDa	0.80107
T-complex protein 1 subunit alpha	XP_019767891.1	60 kDa	0.80107
GMP reductase 1-like	XP_019758084.1	37 kDa	0.80107
dehydrogenase/reductase SDR family member 4	XP_019755778.1	26 kDa	0.80107
probable aconitate hydratase, mitochondrial	XP_019771461.1	86 kDa	0.795536
lon protease homolog, mitochondrial isoform X1	XP_019763986.1	109 kDa	0.795536
uncharacterized protein LOC109543961 isoform X1	XP_019769473.1	92 kDa	0.795536
delta-1-pyrroline-5-carboxylate dehydrogenase, mitochondrial	XP_019759205.1	63 kDa	0.795536
YTH domain-containing family protein 3	XP_019761491.1	70 kDa	0.795536
LIM and senescent cell antigen-like-containing domain protein 1	XP_019756735.1	48 kDa	0.795536
disks large 1 tumor suppressor protein	XP_019754971.1	92 kDa	0.795536
cytochrome b-c1 complex subunit 2, mitochondrial	XP_019755594.1	46 kDa	0.795536
proteasome subunit alpha type-2-like	XP_019771648.1	26 kDa	0.795536
glyoxylate reductase/hydroxypyruvate reductase	XP_019758923.1	40 kDa	0.795536
glucose-6-phosphate 1-epimerase	XP_019760596.1	32 kDa	0.795536
V-type proton ATPase catalytic subunit A-like	XP_019769885.1	68 kDa	0.790041
2-oxoglutarate dehydrogenase, mitochondrial isoform X2	XP_019761447.1	117 kDa	0.790041
succinate dehydrogenase [ubiquinone] flavoprotein subunit, mitochondrial	XP_019758477.1	73 kDa	0.790041
40S ribosomal protein S3-A	XP_019758950.1	26 kDa	0.790041
hexokinase type 2-like isoform X4	XP_019760187.1	51 kDa	0.790041
mitochondrial-processing peptidase subunit beta	XP_019767962.1	52 kDa	0.790041
60S acidic ribosomal protein P0	XP_019767319.1	34 kDa	0.790041
synaptojanin-1	XP_019753624.1	130 kDa	0.790041
serine/threonine-protein phosphatase 2A 65 kDa regulatory subunit A alpha isoform isoform X1	XP_019763028.1	67 kDa	0.790041
ATP-binding cassette sub-family F member 2	XP_019759626.1	71 kDa	0.790041
glycogen synthase kinase-3 beta-like isoform X2	XP_019768256.1	47 kDa	0.790041
ATP-dependent Clp protease ATP-binding subunit clpX-like, mitochondrial isoform X1	XP_019772609.1	64 kDa	0.790041
acetyl-CoA carboxylase isoform X1	XP_019759184.1	289 kDa	0.784584
adenylate kinase 9	XP_019756490.1	271 kDa	0.784584
uncharacterized protein LOC109540802 isoform X3	XP_019764846.1	143 kDa	0.784584
CLIP-associating protein 2	XP_019755215.1	153 kDa	0.784584
probable 26S proteasome non-ATPase regulatory subunit 3	XP_019759691.1	56 kDa	0.784584
isocitrate dehydrogenase [NAD] subunit gamma, mitochondrial isoform X1	XP_019754852.1	43 kDa	0.784584
ATP-dependent RNA helicase WM6	XP_019767315.1	49 kDa	0.784584
40S ribosomal protein S14	XP_019768223.1	16 kDa	0.784584
alcohol dehydrogenase class-3 isoform X2	XP_019760164.1	41 kDa	0.784584
eukaryotic translation initiation factor 3 subunit B	XP_019770350.1	81 kDa	0.784584
lysine--tRNA ligase isoform X2	XP_019756420.1	66 kDa	0.784584
3-hydroxyacyl-CoA dehydrogenase type-2	XP_019773587.1	27 kDa	0.784584
prohibitin-2-like	XP_019760086.1	36 kDa	0.779165
uncharacterized protein LOC109539620	XP_019763045.1	52 kDa	0.779165
trifunctional purine biosynthetic protein adenosine-3	XP_019761020.1	108 kDa	0.779165
protein l(2)37Cc	XP_019760167.1	30 kDa	0.779165
26S proteasome non-ATPase regulatory subunit 11	XP_019763919.1	47 kDa	0.779165
NADH dehydrogenase [ubiquinone] iron-sulfur protein 8, mitochondrial	XP_019768032.1	24 kDa	0.779165
uncharacterized protein LOC109544473	XP_019770227.1	26 kDa	0.779165
probable methylcrotonoyl-CoA carboxylase beta chain, mitochondrial	XP_019767512.1	59 kDa	0.779165
uncharacterized protein LOC109536112	XP_019757754.1	71 kDa	0.773782
heat shock 70 kDa protein cognate 3	XP_019762357.1	73 kDa	0.768438
putative glutamate synthase [NADPH] isoform X2	XP_019768995.1	224 kDa	0.768438
basement membrane-specific heparan sulfate proteoglycan core protein isoform X3	XP_019759905.1	351 kDa	0.768438
glycogen [starch] synthase	XP_019766723.1	89 kDa	0.768438
AFG3-like protein 2	XP_019755480.1	88 kDa	0.768438
uncharacterized protein LOC109536280	XP_019757990.1	176 kDa	0.768438
NADPH--cytochrome P450 reductase isoform X1	XP_019762935.1	79 kDa	0.768438
eukaryotic peptide chain release factor subunit 1 isoform X1	XP_019767283.1	49 kDa	0.768438
pyruvate dehydrogenase [acetyl-transferring]-phosphatase 1, mitochondrial	XP_019768456.1	58 kDa	0.768438
pre-mRNA-processing factor 39	XP_019771964.1	113 kDa	0.768438
succinate--CoA ligase [ADP/GDP-forming] subunit alpha, mitochondrial-like	XP_019764962.1	35 kDa	0.768438
tyrosine-protein phosphatase corkscrew isoform X2	XP_019757670.1	71 kDa	0.768438
adenylosuccinate synthetase	XP_019771229.1	49 kDa	0.768438
troponin C-like	XP_019754558.1	17 kDa	0.768438
ATP synthase subunit beta, mitochondrial	XP_019763648.1	55 kDa	0.76313
polyadenylate-binding protein 4-like	XP_019764928.1	71 kDa	0.76313
CAD protein isoform X1	XP_019753920.1	249 kDa	0.76313
protein disulfide-isomerase A3	XP_019764939.1	55 kDa	0.76313
mannose-1-phosphate guanyltransferase beta	XP_019756017.1	41 kDa	0.76313
glucose 1,6-bisphosphate synthase	XP_019770059.1	68 kDa	0.76313
calcium-binding mitochondrial carrier protein SCaMC-2	XP_019772927.1	54 kDa	0.76313
maternal protein exuperantia-1	XP_019758220.1	48 kDa	0.76313
cullin-associated NEDD8-dissociated protein 1	XP_019753602.1	139 kDa	0.757858
ubiquitin carboxyl-terminal hydrolase 47 isoform X3	XP_019770748.1	132 kDa	0.757858
uncharacterized protein LOC109543346	XP_019768579.1	150 kDa	0.757858
hypoxia up-regulated protein 1 isoform X1	XP_019754210.1	104 kDa	0.757858
titin-like isoform X1	XP_019759053.1	247 kDa	0.752623
T-complex protein 1 subunit eta-like	XP_019756903.1	59 kDa	0.752623
6-phosphogluconate dehydrogenase, decarboxylating	XP_019764803.1	53 kDa	0.752623
signal recognition particle subunit SRP68	XP_019764155.1	65 kDa	0.752623
rRNA 2'-O-methyltransferase fibrillarin	XP_019755526.1	33 kDa	0.752623
40S ribosomal protein S19-like	XP_019769960.1	17 kDa	0.752623
casein kinase II subunit beta isoform X1	XP_019763233.1	28 kDa	0.752623
ras-related protein Rab-8A isoform X2	XP_019771276.1	24 kDa	0.752623
40S ribosomal protein S17	XP_019772036.1	15 kDa	0.752623
dynein heavy chain, cytoplasmic isoform X2	XP_019764419.1	532 kDa	0.747425
phosphoribosylformylglycinamidine synthase	XP_019760817.1	146 kDa	0.747425
probable isocitrate dehydrogenase [NAD] subunit alpha, mitochondrial isoform X1	XP_019767895.1	42 kDa	0.747425
FACT complex subunit Ssrp1	XP_019773417.1	84 kDa	0.747425
spondin-1	XP_019755988.1	86 kDa	0.747425
40S ribosomal protein S23	XP_019769432.1	16 kDa	0.747425
40S ribosomal protein S21	XP_019771121.1	9 kDa	0.747425
NADH-ubiquinone oxidoreductase 75 kDa subunit, mitochondrial	XP_019758537.1	79 kDa	0.742262
pyruvate dehydrogenase phosphatase regulatory subunit, mitochondrial-like	XP_019764920.1	99 kDa	0.742262
eukaryotic translation initiation factor 3 subunit D isoform X1	XP_019770472.1	64 kDa	0.742262
multifunctional protein ADE2	XP_019772553.1	48 kDa	0.742262
eukaryotic translation initiation factor 3 subunit A	XP_019773135.1	135 kDa	0.737135
aldose reductase-like	XP_019754137.1	70 kDa	0.737135
40S ribosomal protein S5	XP_019760721.1	23 kDa	0.737135
ankyrin repeat domain-containing protein 13D isoform X3	XP_019761055.1	59 kDa	0.737135
trehalase-like isoform X3	XP_019765079.1	73 kDa	0.737135
max-like protein X	XP_019756400.1	24 kDa	0.737135
nucleolysin TIAR	XP_019769810.1	41 kDa	0.737135
ATP synthase subunit alpha, mitochondrial	XP_019756213.1	60 kDa	0.732043
60S ribosomal protein L4	XP_019767531.1	46 kDa	0.732043
vacuolar protein sorting-associated protein 35 isoform X1	XP_019753309.1	92 kDa	0.732043
N-acetylgalactosaminyltransferase 7-like	XP_019759170.1	68 kDa	0.732043
40S ribosomal protein S16	XP_019763218.1	17 kDa	0.732043
isocitrate dehydrogenase [NAD] subunit beta, mitochondrial	XP_019771908.1	41 kDa	0.732043
N-acetylgalactosamine kinase	XP_019762638.1	51 kDa	0.732043
actin-5C isoform X1	XP_019758488.1	42 kDa	0.726986
clustered mitochondria protein homolog isoform X1	XP_019770629.1	150 kDa	0.726986
eukaryotic translation initiation factor 3 subunit C	XP_019756424.1	102 kDa	0.726986
ruvB-like 2	XP_019763742.1	52 kDa	0.726986
phosphate carrier protein, mitochondrial	XP_019765673.1	39 kDa	0.726986
2-hydroxyacyl-CoA lyase 1	XP_019758901.1	62 kDa	0.726986
probable ubiquitin carboxyl-terminal hydrolase FAF-X	XP_019773329.1	279 kDa	0.721965
fatty acid synthase	XP_019766228.1	258 kDa	0.721965
eukaryotic initiation factor 4A-I	XP_019759915.1	48 kDa	0.721965
succinate--CoA ligase [ADP-forming] subunit beta, mitochondrial isoform X1	XP_019761376.1	51 kDa	0.721965
adenylosuccinate lyase	XP_019771505.1	55 kDa	0.721965
ATP synthase subunit gamma, mitochondrial	XP_019755226.1	32 kDa	0.721965
T-complex protein 1 subunit beta	XP_019761212.1	58 kDa	0.721965
mitochondrial-processing peptidase subunit alpha isoform X1	XP_019768280.1	61 kDa	0.721965
40S ribosomal protein S28	XP_019755832.1	7 kDa	0.721965
phosphoenolpyruvate carboxykinase [GTP]-like	XP_019754601.1	72 kDa	0.716978
elongation factor G, mitochondrial	XP_019759939.1	84 kDa	0.716978
SUMO-activating enzyme subunit 2	XP_019769693.1	68 kDa	0.716978
40S ribosomal protein S15	XP_019763338.1	17 kDa	0.716978
myosin heavy chain 95F isoform X3	XP_019772637.1	141 kDa	0.712025
Y-box factor homolog isoform X2	XP_019761505.1	33 kDa	0.712025
heat shock protein 75 kDa, mitochondrial	XP_019760813.1	78 kDa	0.712025
60S ribosomal protein L24-like	XP_019759701.1	18 kDa	0.712025
dihydrolipoyl dehydrogenase, mitochondrial	XP_019768284.1	54 kDa	0.707107
valine--tRNA ligase	XP_019770739.1	118 kDa	0.707107
40S ribosomal protein S15Aa	XP_019763062.1	15 kDa	0.707107
aspartate--tRNA ligase, cytoplasmic	XP_019762798.1	58 kDa	0.707107
eukaryotic translation initiation factor 3 subunit L	XP_019761835.1	65 kDa	0.707107
probable histone-binding protein Caf1	XP_019770429.1	49 kDa	0.707107
calcium-transporting ATPase sarcoplasmic/endoplasmic reticulum type	XP_019754226.1	112 kDa	0.702222
putative tricarboxylate transport protein, mitochondrial	XP_019768405.1	34 kDa	0.702222
guanine nucleotide-binding protein subunit beta-like protein	XP_019770462.1	36 kDa	0.697372
cytoplasmic aconitate hydratase-like	XP_019766167.1	98 kDa	0.697372
histidine--tRNA ligase, cytoplasmic isoform X2	XP_019756312.1	58 kDa	0.697372
fumarate hydratase, mitochondrial-like	XP_019773301.1	54 kDa	0.697372
elongation factor 1-alpha	XP_019754901.1	50 kDa	0.692555
probable methylmalonate-semialdehyde dehydrogenase [acylating], mitochondrial isoform X1	XP_019769505.1	55 kDa	0.692555
glycerol-3-phosphate dehydrogenase, mitochondrial isoform X1	XP_019756077.1	80 kDa	0.692555
60S ribosomal protein L9	XP_019754684.1	21 kDa	0.692555
leucine-rich PPR motif-containing protein, mitochondrial	XP_019764763.1	152 kDa	0.687771
endoplasmin	XP_019766693.1	89 kDa	0.687771
constitutive coactivator of PPAR-gamma-like protein 1 isoform X2	XP_019756590.1	105 kDa	0.687771
mitochondrial import inner membrane translocase subunit TIM44	XP_019754495.1	48 kDa	0.687771
oxygen-dependent coproporphyrinogen-III oxidase	XP_019763983.1	44 kDa	0.68302
clathrin heavy chain	XP_019767970.1	163 kDa	0.678302
eIF-2-alpha kinase activator GCN1 isoform X1	XP_019764169.1	295 kDa	0.678302
long-chain-fatty-acid--CoA ligase 4 isoform X1	XP_019759462.1	84 kDa	0.678302
protein singed	XP_019770344.1	58 kDa	0.678302
ras-like protein 3	XP_019754804.1	21 kDa	0.678302
elongation factor 1-beta'-like	XP_019762080.1	24 kDa	0.678302
succinyl-CoA:3-ketoacid coenzyme A transferase 1, mitochondrial	XP_019772705.1	57 kDa	0.673617
tryptophan--tRNA ligase, cytoplasmic	XP_019770967.1	47 kDa	0.673617
serine hydroxymethyltransferase, cytosolic isoform X1	XP_019760978.1	54 kDa	0.673617
60S ribosomal protein L18a	XP_019765589.1	21 kDa	0.673617
uncharacterized protein LOC109535592	XP_019757070.1	32 kDa	0.673617
transducin beta-like protein 2 isoform X2	XP_019758917.1	52 kDa	0.668964
heat shock 70 kDa protein cognate 5	XP_019769450.1	75 kDa	0.664343
DNA ligase 1 isoform X2	XP_019766213.1	85 kDa	0.664343
amidophosphoribosyltransferase-like	XP_019770087.1	57 kDa	0.664343
dnaJ homolog subfamily C member 11	XP_019767369.1	63 kDa	0.664343
staphylococcal nuclease domain-containing protein 1	XP_019769926.1	101 kDa	0.659754
protein groucho	XP_019756736.1	81 kDa	0.659754
60S ribosomal protein L23	XP_019753303.1	15 kDa	0.659754
glucose-6-phosphate 1-dehydrogenase isoform X1	XP_019754806.1	61 kDa	0.659754
protein transport protein Sec61 subunit beta	XP_019759475.1	10 kDa	0.659754
probable protein phosphatase CG10417 isoform X1	XP_019762949.1	65 kDa	0.659754
UDP-glucose:glycoprotein glucosyltransferase	XP_019756037.1	173 kDa	0.655197
puromycin-sensitive aminopeptidase	XP_019760083.1	108 kDa	0.650671
NAD(P) transhydrogenase, mitochondrial-like	XP_019763487.1	112 kDa	0.650671
dosage compensation regulator	XP_019757204.1	136 kDa	0.641713
amidophosphoribosyltransferase-like	XP_019772549.1	59 kDa	0.641713
inosine-5'-monophosphate dehydrogenase	XP_019760475.1	57 kDa	0.641713
protein henna isoform X2	XP_019762443.1	51 kDa	0.641713
isocitrate dehydrogenase [NADP]-like	XP_019763488.1	49 kDa	0.63728
hemocyte protein-glutamine gamma-glutamyltransferase-like	XP_019768541.1	80 kDa	0.63728
40S ribosomal protein S4	XP_019756034.1	29 kDa	0.63728
60S ribosomal protein L7a	XP_019768324.1	30 kDa	0.63728
40S ribosomal protein SA	XP_019758977.1	34 kDa	0.63728
bifunctional glutamate/proline--tRNA ligase	XP_019759379.1	187 kDa	0.632878
ATP-binding cassette sub-family E member 1 isoform X1	XP_019772999.1	69 kDa	0.628507
N-alpha-acetyltransferase 15, NatA auxiliary subunit-like, partial	XP_019761769.1	92 kDa	0.628507
60 kDa heat shock protein, mitochondrial	XP_019757312.1	61 kDa	0.624165
lysosomal alpha-mannosidase-like	XP_019766480.1	109 kDa	0.624165
chromodomain-helicase-DNA-binding protein Mi-2 homolog isoform X1	XP_019771099.1	224 kDa	0.619854
peroxidasin	XP_019766916.1	155 kDa	0.619854
60S ribosomal protein L10	XP_019760172.1	25 kDa	0.619854
ATP-binding cassette sub-family F member 3	XP_019768153.1	79 kDa	0.615572
NADH dehydrogenase [ubiquinone] flavoprotein 1, mitochondrial	XP_019768423.1	52 kDa	0.615572
alpha-aminoadipic semialdehyde synthase, mitochondrial	XP_019763040.1	104 kDa	0.615572
protein arginine N-methyltransferase 1-like	XP_019754381.1	58 kDa	0.615572
myosin-IB	XP_019773531.1	118 kDa	0.61132
UDP-glucose 4-epimerase isoform X1	XP_019755231.1	43 kDa	0.61132
40S ribosomal protein S2	XP_019769079.1	30 kDa	0.607097
adenosylhomocysteinase	XP_019769007.1	48 kDa	0.607097
glycine dehydrogenase (decarboxylating), mitochondrial	XP_019771843.1	110 kDa	0.602904
60S ribosomal protein L12	XP_019755159.1	18 kDa	0.602904
40S ribosomal protein S11 isoform X1	XP_019761754.1	18 kDa	0.602904
UDP-glucose 6-dehydrogenase isoform X1	XP_019766993.1	53 kDa	0.602904
ribose-phosphate pyrophosphokinase 1 isoform X1	XP_019766262.1	43 kDa	0.598739
ras-related protein Rab-1A	XP_019758173.1	23 kDa	0.598739
glutamate dehydrogenase, mitochondrial isoform X1	XP_019768155.1	61 kDa	0.590496
glutamine--fructose-6-phosphate aminotransferase [isomerizing] 2-like isoform X3	XP_019755798.1	77 kDa	0.590496
eukaryotic translation initiation factor 5-like	XP_019762562.1	50 kDa	0.590496
C-1-tetrahydrofolate synthase, cytoplasmic	XP_019767428.1	101 kDa	0.590496
CUGBP Elav-like family member 1-A isoform X5	XP_019773189.1	49 kDa	0.590496
uncharacterized protein LOC109543133 isoform X1	XP_019768239.1	200 kDa	0.586417
coatomer subunit beta'	XP_019768970.1	101 kDa	0.582367
probable glutamine--tRNA ligase isoform X1	XP_019760692.1	88 kDa	0.574349
zinc finger CCCH domain-containing protein 11A-like	XP_019756957.1	21 kDa	0.574349
40S ribosomal protein S26	XP_019773096.1	13 kDa	0.574349
40S ribosomal protein S25	XP_019758141.1	13 kDa	0.570382
laminin subunit gamma-1	XP_019772892.1	?	0.566442
translation elongation factor 2	XP_019769218.1	95 kDa	0.562529
cystathionine beta-synthase isoform X1	XP_019755923.1	58 kDa	0.558644
S-adenosylmethionine synthase isoform X1	XP_019767749.1	45 kDa	0.558644
ATP-citrate synthase isoform X2	XP_019765644.1	121 kDa	0.550953
40S ribosomal protein S12	XP_019756176.1	22 kDa	0.550953
GPN-loop GTPase 1	XP_019763795.1	41 kDa	0.550953
fatty acid synthase-like	XP_019770760.1	259 kDa	0.547147
troponin C-like	XP_019754559.1	17 kDa	0.547147
coatomer subunit gamma	XP_019766830.1	96 kDa	0.543367
60S ribosomal protein L30	XP_019765981.1	13 kDa	0.535887
60S ribosomal protein L19-like	XP_019757415.1	23 kDa	0.535887
40S ribosomal protein S29	XP_019771301.1	7 kDa	0.535887
ADP,ATP carrier protein 2-like	XP_019759267.1	33 kDa	0.528509
zinc finger and BTB domain-containing protein 17 isoform X2	XP_019766187.1	83 kDa	0.524858
fatty acid synthase-like, partial	XP_019754696.1	119 kDa	0.514057
40S ribosomal protein S6-like	XP_019754019.1	28 kDa	0.514057
60S ribosomal protein L5-like	XP_019765576.1	34 kDa	0.514057
GMP synthase [glutamine-hydrolyzing] isoform X3	XP_019760968.1	78 kDa	0.50698
proliferating cell nuclear antigen	XP_019755179.1	29 kDa	0.5
60S ribosomal protein L32	XP_019773456.1	16 kDa	0.5
cystathionine beta-synthase-like	XP_019756289.1	85 kDa	0.493116
protein LSM14 homolog B-A isoform X1	XP_019773499.1	62 kDa	0.486327
brain tumor protein-like	XP_019757713.1	96 kDa	0.486327
actin, muscle-like	XP_019760672.1	42 kDa	0.479632
alpha-amylase-like	XP_019767850.1	53 kDa	0.479632
putative ATP-dependent RNA helicase me31b isoform X1	XP_019757102.1	50 kDa	0.469761
cytochrome P450 4g1-like	XP_019755835.1	65 kDa	0.463294
transketolase-like protein 2 isoform X1	XP_019765067.1	68 kDa	0.444421
sulfide:quinone oxidoreductase, mitochondrial	XP_019758105.1	50 kDa	0.441351
glutaryl-CoA dehydrogenase, mitochondrial	XP_019760608.1	47 kDa	0.420448
60S ribosomal protein L27a	XP_019757186.1	17 kDa	0.420448
60S ribosomal protein L7	XP_019770720.1	29 kDa	0.408951
ribonucleoside-diphosphate reductase large subunit	XP_019756994.1	91 kDa	0.397768
60S ribosomal protein L3	XP_019765731.1	47 kDa	0.371131
60S ribosomal protein L15	XP_019763168.1	24 kDa	0.368567
vitellogenin-like	XP_019765359.1	203 kDa	0.329877
