# Supplementary material for: TMT-Based Quantitative Proteomic Profiling of Overwintering Lissorhoptrus oryzophilus
Source: Front Physiol. 2020 Jan 21;10:1623. doi: 10.3389/fphys.2019.01623 (PMC6985562; doi:10.3389/fphys.2019.01623)
Supplement: TABLE S4 — Primers sequences used for qPCR amplification of selected genes for validation. [file Table_4.xlsx]

## Sheet: Table S4
Table S4 Primers sequences used for qPCR amplification of selected genes for validation
Gene name	Primers sequences
Lsd-F	AAAACCAAAGGAAATAGACG
Lsd-R	GTCCAGTTGAAAAGGCTATT
Lsd-F	CAACAACACCAAGGATTACG
Lsd-R	TTTTCTTCTGGAGCTTCTGAC
GP-F	TTGAAGAAGATGGCGAAA
GP-R	TTGGAGTAATGCCGTTTG
GS-F	TCAAAGGAACAGAACGGAA
GS-R	GAACTGGGACTGGGAGGT
GADPH-F	TCCAAGAAAGAGACCCCAAG
GADPH-R	ACCCTCAATGATGCCAAAGT
